# Supplementary material for: Differential responses of epithelial cells from urinary and biliary tract to eggs of Schistosoma haematobium and S. mansoni
Source: Sci Rep. 2019 Jul 24;9:10731. doi: 10.1038/s41598-019-46917-y (PMC6656753; doi:10.1038/s41598-019-46917-y)
Supplement: Supplementary file 2 — Supplementary Tables [file 41598_2019_46917_MOESM2_ESM.xlsx]

## Sheet: Table S1
Supplementary Table 1 - Significant differentially expressed genes in all tested cell culture conditions
UPREGULATED
HCV29 - Sm-2h			HCV29 - Sh-2h			HCV29 - Sm-24h			HCV29 - Sh-24h			H69 - Sm			H69 - Sh
	Fold Change	P-value		Fold Change	P-value		Fold Change	P-value		Fold Change	P-value		Fold Change	P-value	NS
AHNAK	2.16	0.00453	FOXD3	3.36	0.013637	AKT1	2.26	0.009109	ACTB	2.89	0.018328	BID	1.84	0.03696
AKT1	1.51	0.038946				CAMK2N1	3.81	0.001462	AKT1	2.79	0.005527	CYCS	1.84	0.021189
EGFR	1.79	0.023287				CAV2	2.21	0.003971	CALD1	2.04	0.041345	GADD45A	1.93	0.019101
ESR1	2.68	0.000812				FZD7	2.41	0.012079	DSP	1.88	0.045784
MST1R	2.2	0.000333				GNG11	3.07	0.000376	ILK	2.35	0.023598
OCLN	1.78	0.039554				IGFBP4	2.21	0.005977	MAP1B	3.06	0.024022
PTK2	1.79	0.024374				IL1RN	2.06	0.032045	MSN	2.8	0.003173
RGS2	2.46	0.046451				ITGA5	2.05	0.032212	PLEK2	3.47	0.013021
SNAI2	1.54	0.026209				ITGB1	2.13	0.029915	PPPDE2	1.95	0.035095
SNAI3	11.01	0.025324				KRT7	4.23	0.031192	PTK2	2.47	0.031733
WNT5A	1.53	0.012831				NOTCH1	1.73	0.021265	PTP4A1	2.96	0.033137
SRC	2.72	0.006336				PTK2	2.29	0.028044	RPLP0	2.57	0.015214
SH3PXD2A	6.14	0.012077				RGS2	5.02	0.001857	SERPINE1	3.44	0.048458
TP73	2.17	0.019042				SMAD2	2.07	0.014573	SMAD2	3.02	0.029121
IGF2R	3.39	0.019148				SNAI2	1.79	0.049654	SNAI2	3.36	0.033713
NF2	3.44	0.022061				TFPI2	3.13	0.031	TGFB2	3.09	0.013773
JUNB	3.34	0.024208				TMEFF1	2.42	0.010993	TGFB3	1.63	0.026372
JUN	4.48	0.029837				TWIST1	2.88	0.026845	VIM	3.37	0.01113
TNF	9.72	0.031445				VIM	1.66	0.036721	WNT5A	2.73	0.028222
ERBB2	2.46	0.034197				WNT5B	2.13	0.042546	WNT5B	2.86	0.040755
BCR	3.39	0.034784				ZEB2	2.29	0.009955	ZEB1	3.11	0.038244
ACTB	2.15	0.035369				E2F1	2.75	0.026844	ZEB2	2.33	0.045292
BCL2L1	2.69	0.035613				RUNX1	2.38	0.012387
NFKB1	2.82	0.039065				SH3PXD2A	2.24	0.031411
RUNX1	4.59	0.042796
MYC	4.01	0.044431
STK11	3.07	0.044973
WWOX	4.64	0.049978
DOWNREGULATED
HCV29 - Sm-2h			HCV29 - Sh-2h			HCV29 - Sm-24h			HCV29 - Sh-24h			H69 - Sm			H69 - Sh
	Fold Change	P-value	NS				Fold Change	P-value		Fold Change	P-value		Fold Change	P-value		Fold Change	P-value
B2M	-1.58	0.021755				ACTB	-2.43	0.002578	ATM	-2.69	0.043395	B2M	-2.02	0.046361	TP73	-2.53	0.034991
						B2M	-4.07	0.010703	BAX	-2.22	0.017842	TNFRSF11B	-1.92	0.02604	TNFSF10	-2.09	0.004772
						SERPINB5	-3.09	0.003265	ERBB2	-2.81	0.011023	NAIP	-2.64	0.023348	TNFRSF9	-1.8	0.004268
						STAT3	-1.68	0.002499	IGF2R	-2.57	0.044215	TP73	-4.4	0.020561
						TP53	-1.92	0.003345	JAK2	-2.17	0.045593	BIK	-3.97	0.013488
									JUNB	-2.51	0.00339	CASP1	-2.33	0.007588
									KIT	-2.32	0.048763	DAPK1	-5.83	0.000154
									MDM2	-2.64	0.018745	TNFSF10	-2.09	0.004772
									MGMT	-2.42	0.040467
									NF2	-2.29	0.023978
									PML	-2.5	0.023199
NS: Non-significant

## Sheet: Table S2
Supplementary Table 2 - Differentially expressed genes (DEG) in HCV29 cell conditions shown in Venn diagram - Figure 2C
Condition/ overlapped conditions			Total DEG	DEG
Sm-2h & Sm-24h & Sh-24h			3	PTK2
				AKT1
				SNAI2
Sm-2h & Sm-24h			3	RGS2
				SH3PXD2A
				RUNX1
Sm-2h & Sh-24h			2	ACTB
				WNT5A
Sm-24h & Sh-24h			4	SMAD2
				ZEB2
				WNT5B
				VIM
Sm-2h			20	EGFR
				NFKB1
				JUNB
				AHNAK
				MST1R
				SRC
				MYC
				JUN
				BCL2L1
				BCR
				TP73
				IGF2R
				NF2
				WWOX
				OCLN
				SNAI3
				ESR1
				ERBB2
				STK11
				TNF
Sm-24h			14	ITGA5
				TWIST1
				CAV2
				NOTCH1
				CAMK2N1
				GNG11
				TFPI2
				TMEFF1
				ITGB1
				IGFBP4
				E2F1
				IL1RN
				KRT7
				FZD7
Sh-24h			13	PLEK2
				ZEB1
				TGFB3
				RPLP0
				PPPDE2
				PTP4A1
				DSP
				SERPINE1
				ILK
				MAP1B
				TGFB2
				MSN
				CALD1
